# Supplementary material for: Improved the Activity of Phosphite Dehydrogenase and its Application in Plant Biotechnology
Source: Front Bioeng Biotechnol. 2021 Nov 25;9:764188. doi: 10.3389/fbioe.2021.764188 (PMC8655118; doi:10.3389/fbioe.2021.764188)
Supplement: Supplementary file 2 [file Table1.XLSX]

## Sheet: Table S1
Table S1. Primers for site-saturation mutagenesis
Target	Forword (5' to 3')	Reverse (5' to 3')
Y139F	TGGCGTCCGACCCTGTTCGGCAGTGGTCTGACC	GGTCAGACCACTGCCGAACAGGGTCGGACGCCA
Y139K	TGGCGTCCGACCCTGAAAGGCAGTGGTCTG	CAGACCACTGCCTTTCAGGGTCGGACGCCA
Y139R	TGGCGTCCGACCCTGCGCGGCAGTGGTCTGA	TCAGACCACTGCCGCGCAGGGTCGGACGCCA
Y139S	TTGGCGTCCGACCCTGTCCGGCAGTGGTCT	AGACCACTGCCGGACAGGGTCGGACGCCAA
Y139T	TTGGCGTCCGACCCTGACCGGCAGTGGTCTGA	TCAGACCACTGCCGGTCAGGGTCGGACGCCAA
Y139D	TGGCGTCCGACCCTGTACGGCAGTGGTCTGA	TCAGACCACTGCCGTACAGGGTCGGACGCCA
Y139N	TGGCGTCCGACCCTGAACGGCAGTGGTCTG	CAGACCACTGCCGTTCAGGGTCGGACGCCA
Y139E	TGGCGTCCGACCCTGGAAGGCAGTGGTCTGA	TCAGACCACTGCCTTCCAGGGTCGGACGCCA
Y139Q	TGGCGTCCGACCCTGGAAGGCAGTGGTCTGAC	GTCAGACCACTGCCTTGCAGGGTCGGACGCCA
Y139C	GGCGTCCGACCCTGTGCGGCAGTGGTCTGACCG	CGGTCAGACCACTGCCGCACAGGGTCGGACGCC
Y139M	TTGGCGTCCGACCCTGATGGGCAGTGGTCTG	CAGACCACTGCCCATCAGGGTCGGACGCCAA
Y139A	TGGCGTCCGACCCTGGCCGGCAGTGGTCTG	CAGACCACTGCCGGCCAGGGTCGGACGCCA
Y139G	TGGCGTCCGACCCTGGGCGGCAGTGGTCTGAC	GTCAGACCACTGCCGCCCAGGGTCGGACGCCA
Y139V	TTGGCGTCCGACCCTGGTCGGCAGTGGTCTG	CAGACCACTGCCGACCAGGGTCGGACGCCAA
Y139L	TTGGCGTCCGACCCTGCTCGGCAGTGGTCTGA	TCAGACCACTGCCGAGCAGGGTCGGACGCCAA
Y139I	TGGCGTCCGACCCTGATCGGCAGTGGTCTGA	TCAGACCACTGCCGATCAGGGTCGGACGCCA
Y139P	TGGCGTCCGACCCTGCCCGGCAGTGGTCTG	CAGACCACTGCCGGGCAGGGTCGGACGCCA
Y139F	TGGCGTCCGACCCTGTTCGGCAGTGGTCTGACC	GGTCAGACCACTGCCGAACAGGGTCGGACGCCA

## Sheet: Sheet1
Table S2. Primers for vector construction and RT-PCR.
Target	Forword (5' to 3')	Reverse (5' to 3')
ptxDQ - Oe	tgcaggtcgactctagagATGAAGCCGAAGGTGGTCCT	tcgagctcggtacccgggTTAGGCGGCCTTCACGCCTGGGT
ptxDQ - RT	GCGGGAGCGTGGTGGATGAGAA	CCAGATGCGGGGTGAAGAAGGTC
OsACTIN	GACGGACGCACCCTGGCTGA	TGCTGCCAATTACCATATACC
AtACTIN	TCTCTATGCCAGTGGTCGTAAT	CCTCAGGACAACGGAATC
